# Supplementary material for: High-Definition Brain Network (HDBN) Delineation of CDKL5 Deficiency Disorder (CDD) in Genetically Engineered Mice
Source: Biomolecules. 2026 Apr 28;16(5):652. doi: 10.3390/biom16050652 (PMC13204541; doi:10.3390/biom16050652)
Supplement: Supplementary file 1 [file biomolecules-16-00652-s001.zip]

Archive with 1 entries (1 files):
- biomolecules-4156387-supplementary.pdf
